# Supplementary material for: In Silico Identification of Potential Quadruplex Forming Sequences in LncRNAs of Cervical Cancer
Source: Int J Mol Sci. 2023 Aug 10;24(16):12658. doi: 10.3390/ijms241612658 (PMC10454738; doi:10.3390/ijms241612658)
Supplement: Supplementary file 1 [file ijms-24-12658-s001.zip]

Archive with 1 entries (1 files):
- ijms-2501831-supplementary.pdf
